# Supplementary material for: Serial block-face scanning electron microscopy reveals neuronal-epithelial cell fusion in the mouse cornea
Source: PLoS One. 2019 Nov 13;14(11):e0224434. doi: 10.1371/journal.pone.0224434 (PMC6853292; doi:10.1371/journal.pone.0224434)
Supplement: S1 File — (XLSX) [file pone.0224434.s004.xlsx]

## Sheet: Nerve Fusion Project - Cycloid 
	Surface-to-Volume Ratio										Average Across Animal						Mann Whitney U Test			Magnification Factors
	Penetration	Line Intersections	Dot Counts	Ratio		Fusion	Line Intersections	Dot Counts	Ratio		Fusion			Penetration			Penetrating			40 um:	2.45733
	Animal 1, Nerve 1	24	13	3.05149		Animal 1, Nerve 1	77	114	1.11643		Animal 1	1.09968		Animal 1	3.68		Sum of ranks	153		30 um:	1.84983
	Animal 1, Nerve 2	43	19	3.74076		Animal 1, Nerve 2	19	29	1.08293		Animal 2	1.34618		Animal 2	3.38175		Mean of ranks	15.3		25 um	1.53864
	Animal 1, Nerve 3	62	27	3.79553		Animal 2, Nerve 1	20	19	1.73989		Animal 3	1.24327		Animal 3	3.18359		Expected sum of ranks	105		20 um:	1.2309
	Animal 1, Nerve 4	30	12	4.13223		Animal 2, Nerve 2	48	58	1.36791		Animal 4	1.12816		Animal 4	2.71132		Expected mean of ranks	10.5		15 um:	1.08525
	Animal 2, Nerve 1	20	10	3.30579		Animal 2, Nerve 3	58	103	0.930755		Animal 5	1.26482		Animal 5	2.27273		U-value	2		l/p:	1.21 um
	Animal 2, Nerve 2	20	8	4.13223		Animal 3, Nerve 1	34	32	1.7562		Animal 6	1.63105		Animal 6	3.74656		Expected U-value	50
	Animal 2, Nerve 3	22	9	4.0404		Animal 3, Nerve 2	38	86	0.730348		Animal 7	2.58064		Animal 7	3.30579		Fusing
	Animal 2, Nerve 4	6	4	2.47934		Animal 4	43	63	1.12816		Animal 8	1.35445		Animal 8	4.95868		Sum of ranks	57
	Animal 2, Nerve 5	14	8	2.89256		Animal 5, Nerve 1	106	107	1.63744		Animal 9	1.2562		Animal 9	3.60631		Mean of ranks	5.7
	Animal 2, Nerve 6	19	11	2.855		Animal 5, Nerve 2	95	176	0.892186		Animal 10	1.0268		Animal 10	2.3416		Expected sum of ranks	105
	Animal 2, Nerve 7	12	5	3.96694		Animal 6, Nerve 1	43	51	1.39362		Average:	1.39313		Average	3.31883		Expected mean of ranks	10.5
	Animal 3, Nerve 1	24	15	2.64463		Animal 6, Nerve 2	78	69	1.86849		Statistics						U-value	98
	Animal 3, Nerve 2	32	9	5.87695		Animal 7, Nerve 1	42	33	2.10368		St. Dev.	0.449529		St. Dev.	0.783577		Expected U-value	50
	Animal 3, Nerve 3	60	53	1.8712		Animal 7, Nerve 2	30	13	3.81437		St. Error	0.142154		St. Error	0.247789		Combined
	Animal 3, Nerve 4	17	12	2.3416		Animal 7, Nerve 3	64	58	1.82388								Sum of ranks	210
	Animal 4, Nerve 1	22	11	3.30579		Animal 8, Nerve 1	35	36	1.60698								Mean of ranks	10.5
	Animal 4, Nerve 2	73	57	2.11686		Animal 8, Nerve 2	50	75	1.10193								Standard deviation	13.2288
	Animal 5	33	24	2.27273		Animal 9	38	50	1.2562								Mann Whitney U Test
	Animal 6	34	15	3.74656		Animal 10, Nerve 1	33	99	0.550964								U-value	2	<-	(Significant < 23)
	Animal 7	8	4	3.30579		Animal 10, Nerve 2	20	22	1.50263								z-score	3.59066
	Animal 8	12	4	4.95868		Statistics											p-value	0.00034
	Animal 9	24	11	3.60631		Average:	48.55	64.65	1.47025
	Animal 10	34	24	2.3416		St. Dev.	24.3623	40.4466	0.687855
	Statistics					St. Error	0.781825	1.12482	0.126849
	Average:	28.0435	15.8696	3.29308
	St. Dev.	17.9761	14.6191	0.960358
	St. Error	0.754925	0.814693	0.12141

## Sheet: Pore Diameter
	Pore Diameter						Average Across Animal
	Penetrating	Hole		Fusing	Hole		Penetrating			Fusing
	Animal 1, Nerve 1	1.76		Animal 1, Nerve 1	5.79		Animal 1	1.885		Animal 1	5.99
	Animal 1, Nerve 2	2.01		Animal 1, Nerve 2	7.5		Animal 2	1.73		Animal 2	3.67
	Animal 2, Nerve 1	1.67		Animal 1, Nerve 3	4.68		Animal 3	4.77		Animal 3	1.68
	Animal 2, Nerve 2	1.79		Animal 2, Nerve 1	2.68		Animal 4	2.08		Animal 4	1.99
	Animal 3	4.77		Animal 2, Nerve 2	5.93		Animal 5	3.06		Animal 5	2.29
	Animal 4	2.08		Animal 2, Nerve 3	3.75		Animal 6	3.2		Animal 6	3.36
	Animal 5, Nerve 1	3.73		Animal 2, Nerve 4	2.72		Animal 7	1.99		Animal 7	1.87
	Animal 5, Nerve 2	2.1		Animal 2, Nerve 5	3.27		Animal 8	1.385		Animal 8	3.3
	Animal 5, Nerve 3	4.96		Animal 3	1.68		Animal 9	2.725		Animal 9	4
	Animal 5, Nerve 4	4.16		Animal 4	1.99		Animal 10	2.94
	Animal 5, Nerve 5	1.82		Animal 5, Nerve 1	3.05		Statistics
	Animal 5, Nerve 6	1.59		Animal 5, Nerve 2	2.36		Average	2.5765		Average	3.12778
	Animal 6	3.2		Animal 5, Nerve 3	1.46		St. Dev.	0.988436		St. Dev.	1.36954
	Animal 7	1.99		Animal 6, Nerve 1	3.56		St. Error	0.312571		St. Error	0.456514
	Animal 8, Nerve 1	1.22		Animal 6, Nerve 2	3.16		t-test:			0.324766
	Animal 8, Nerve 2	1.55		Animal 7	1.87		Average Across all Events
	Animal 9, Nerve 1	2.74		Animal 8	3.3		Average				2.83763
	Animal 9, Nerve 2	2.71		Animal 9	4		Standard Deviation				1.1841
	Animal 10	2.94					Standard Error				0.271652
	Statistics
	Average:	2.56789		Average:	3.48611
	St. Dev.	1.12		St. Dev.	1.61348
	St. Error	0.256946		St. Error	0.380301
